# Supplementary material for: Arctic charr brain transcriptome strongly affected by summer seasonal growth but only subtly by feed deprivation
Source: BMC Genomics. 2019 Jun 27;20:529. doi: 10.1186/s12864-019-5874-z (PMC6598377; doi:10.1186/s12864-019-5874-z)
Supplement: Supplementary file 15 — Table S13. T1_FDP versus T0 Top annotated up-regulated contigs. LogFC = Log fold change, logCPM = log counts per million, F = F statistic, FDR = false discovery rate. (XLSX 12 kb) [file 12864_2019_5874_MOESM15_ESM.xlsx]

## Sheet: Ark1
ContigID	logFC	logCPM	F	PValue	FDR	best_hit_accession	best_hit_database	best_hit_description
Fishapp_brain_LOC105007533	2.41	4.41	52.54	0	0	XP_010864802	refseq_protein	gi|742246369|ref|XP_010864802.1| PREDICTED: probable pancreatic secretory proteinase inhibitor isoform X1 [Esox lucius]
Fishapp_brain_ninj2	2.33	5.09	55	0	0	XP_010893480	refseq_protein	gi|742201055|ref|XP_010893480.1| PREDICTED: ninjurin-2 isoform X1 [Esox lucius]
Fishapp_brain_LOC102194111	2.3	4.36	74.35	0	0	XP_005752764	refseq_protein	gi|548538847|ref|XP_005752764.1| PREDICTED: uncharacterized protein LOC102194111 [Pundamilia nyererei]
Fishapp_brain_LOC101475809	2.28	4.1	119.26	0	0	XP_004545679	refseq_protein	gi|498962755|ref|XP_004545679.1| PREDICTED: neuronal PAS domain-containing protein 4-like isoform X1 [Maylandia zebra]
Fishapp_brain_LOC105005941	2.14	2.68	127.98	0	0	XP_010862512	refseq_protein	gi|742242107|ref|XP_010862512.1| PREDICTED: proto-oncogene c-Fos-like [Esox lucius]
Fishapp_brain_LOC105027984.1.3	2.13	0.2	36.32	0	0	XP_010898691	refseq_protein	gi|742219104|ref|XP_010898691.1| PREDICTED: sentrin-specific protease 7-like isoform X2 [Esox lucius]
Fishapp_brain_LOC105010626.1.2	2.04	2.87	18.63	0	0.01	XP_010868358	refseq_protein	gi|742097987|ref|XP_010868358.1| PREDICTED: neurofilament medium polypeptide-like, partial [Esox lucius]
Fishapp_brain_LOC105021410	2.02	2.43	20.85	0	0	XP_010887363	refseq_protein	gi|742178073|ref|XP_010887363.1| PREDICTED: neurofilament medium polypeptide-like [Esox lucius]
Fishapp_brain_JARD2	1.99	3.74	315.14	0	0	Q1LVC2	swissprot	sp|Q1LVC2|JARD2_DANRE Protein Jumonji OS=Danio rerio GN=jarid2b PE=3 SV=2
Fishapp_brain_LOC105006249	1.92	2.96	83.4	0	0	XP_010862991	refseq_protein	gi|742242990|ref|XP_010862991.1| PREDICTED: early growth response protein 1-B-like [Esox lucius]
Fishapp_brain_LOC102310373	1.91	-0.25	78.29	0	0	XP_005933636	refseq_protein	gi|554846628|ref|XP_005933636.1| PREDICTED: leucine-rich repeat-containing protein 16B-like [Haplochromis burtoni]
Fishapp_brain_tax1bp1.1.4	1.89	1.5	72.94	0	0	XP_010891323	refseq_protein	gi|742193592|ref|XP_010891323.1| PREDICTED: tax1-binding protein 1 isoform X2 [Esox lucius]
Fishapp_brain_LOC105012776.1.2	1.87	4.5	893.83	0	0	XP_010872151	refseq_protein	gi|742110468|ref|XP_010872151.1| PREDICTED: homocysteine-responsive endoplasmic reticulum-resident ubiquitin-like domain member 2 protein [Esox lucius]
Fishapp_brain_p2rx4	1.76	1.22	78.62	0	0	XP_010874667	refseq_protein	gi|742119104|ref|XP_010874667.1| PREDICTED: P2X purinoceptor 4 [Esox lucius]
Fishapp_brain_ef2.1.3	1.75	1.83	9.49	0.01	0.04	NP_001133466	refseq_protein	gi|213511398|ref|NP_001133466.1| Elongation factor 2 [Salmo salar]
Fishapp_brain_env.8.8	1.75	3.95	16.32	0	0.01	YP_443923	refseq_protein	gi|83722646|ref|YP_443923.1| envelope protein [Atlantic salmon swim bladder sarcoma virus]
Fishapp_brain_LOC102222545	1.73	1.13	35.14	0	0	XP_005810222	refseq_protein	gi|551517443|ref|XP_005810222.1| PREDICTED: uncharacterized protein LOC102222545 [Xiphophorus maculatus]
Fishapp_brain_ddhd1.2.5	1.7	2	117.94	0	0	XP_010880583	refseq_protein	gi|742150714|ref|XP_010880583.1| PREDICTED: phospholipase DDHD1 [Esox lucius] >gi|742150720|ref|XP_010880584.1| PREDICTED: phospholipase DDHD1 [Esox lucius]
Fishapp_brain_nattl	1.65	2.34	14.72	0	0.01	NP_001134309	refseq_protein	gi|213515472|ref|NP_001134309.1| Natterin-like protein [Salmo salar]
Fishapp_brain_ddx17.2.2	1.64	4.16	182.71	0	0	XP_007231410	refseq_protein	gi|597738385|ref|XP_007231410.1| PREDICTED: probable ATP-dependent RNA helicase DDX17-like [Astyanax mexicanus]
Fishapp_brain_LOC105010020	1.62	5.22	87.82	0	0	XP_010867713	refseq_protein	gi|742251821|ref|XP_010867713.1| PREDICTED: inter-alpha-trypsin inhibitor heavy chain H3-like [Esox lucius]
Fishapp_brain_LOC105011288.2.2	1.62	3.73	118.49	0	0	XP_010869508	refseq_protein	gi|742101838|ref|XP_010869508.1| PREDICTED: early growth response protein 1-like [Esox lucius]
Fishapp_brain_LOC105016071	1.56	4.43	139.66	0	0	XP_010877951	refseq_protein	gi|742137438|ref|XP_010877951.1| PREDICTED: zinc finger protein 395-like [Esox lucius]
Fishapp_brain_WDR37	1.55	0.21	40.78	0	0	Q6DDF0	swissprot	sp|Q6DDF0|WDR37_XENLA WD repeat-containing protein 37 OS=Xenopus laevis GN=wdr37 PE=2 SV=1
Fishapp_brain_LOC105021444	1.54	3.64	26.31	0	0	XP_010887429	refseq_protein	gi|742178315|ref|XP_010887429.1| PREDICTED: neurofilament medium polypeptide-like [Esox lucius]
Fishapp_brain_hps3.1.2	1.52	4.35	66.78	0	0	XP_010865403	refseq_protein	gi|742247468|ref|XP_010865403.1| PREDICTED: Hermansky-Pudlak syndrome 3 protein [Esox lucius]
Fishapp_brain_GMAN2	1.48	1.33	23.34	0	0	Q9LFR0	swissprot	sp|Q9LFR0|GMAN2_ARATH Alpha-mannosidase 2 OS=Arabidopsis thaliana GN=GMII PE=1 SV=1
Fishapp_brain_bpi	1.47	2.76	84.52	0	0	NP_001135199	refseq_protein	gi|213512576|ref|NP_001135199.1| Bactericidal permeability-increasing protein precursor [Salmo salar]
Fishapp_brain_UBP13	1.46	2.37	85.75	0	0	F1QFS9	swissprot	sp|F1QFS9|UBP13_DANRE Ubiquitin carboxyl-terminal hydrolase 13 OS=Danio rerio GN=usp13 PE=2 SV=1
Fishapp_brain_WIPI4.3.3	1.46	3.76	96.2	0	0	Q7ZUX3	swissprot	sp|Q7ZUX3|WIPI4_DANRE WD repeat domain phosphoinositide-interacting protein 4 OS=Danio rerio GN=wdr45 PE=2 SV=1
Fishapp_brain_LOC105022989.2.2	1.45	1.59	68.25	0	0	XP_010890123	refseq_protein	gi|742089770|ref|XP_010890123.1| PREDICTED: serine/threonine-protein kinase OSR1-like [Esox lucius]
Fishapp_brain_LOC105011288.1.2	1.43	3.8	92.34	0	0	XP_010869508	refseq_protein	gi|742101838|ref|XP_010869508.1| PREDICTED: early growth response protein 1-like [Esox lucius]
Fishapp_brain_fam135b	1.4	1.19	71.81	0	0	XP_010871888	refseq_protein	gi|742109567|ref|XP_010871888.1| PREDICTED: protein FAM135B isoform X2 [Esox lucius]
Fishapp_brain_spata5l1.2.2	1.4	-0.29	19.79	0	0	XP_010889583	refseq_protein	gi|742187271|ref|XP_010889583.1| PREDICTED: spermatogenesis-associated protein 5-like protein 1 isoform X1 [Esox lucius]
Fishapp_brain_lepb1	1.37	3.07	38.04	0	0	NP_001266063	refseq_protein	gi|525313458|ref|NP_001266063.1| leptin B1 precursor [Salmo salar]
Fishapp_brain_WIPI4.2.3	1.37	1.24	42.5	0	0	Q7ZUX3	swissprot	sp|Q7ZUX3|WIPI4_DANRE WD repeat domain phosphoinositide-interacting protein 4 OS=Danio rerio GN=wdr45 PE=2 SV=1
Fishapp_brain_LOC105028591.1.2	1.35	0.22	22.55	0	0	XP_010899744	refseq_protein	gi|742226201|ref|XP_010899744.1| PREDICTED: flotillin-1 [Esox lucius]
Fishapp_brain_ef2.2.3	1.34	7.34	404.42	0	0	NP_001133466	refseq_protein	gi|213511398|ref|NP_001133466.1| Elongation factor 2 [Salmo salar]
Fishapp_brain_LOC105019889.3.6	1.33	5.69	199.42	0	0	XP_010884709	refseq_protein	gi|742167284|ref|XP_010884709.1| PREDICTED: mitogen-activated protein kinase kinase kinase kinase 4-like isoform X2 [Esox lucius]
Fishapp_brain_upp.2.2	1.33	1.78	32.83	0	0	NP_001133478	refseq_protein	gi|213513534|ref|NP_001133478.1| Uracil phosphoribosyltransferase [Salmo salar]
Fishapp_brain_LOC105013210.1.2	1.31	5.88	116.09	0	0	XP_010872873	refseq_protein	gi|742113105|ref|XP_010872873.1| PREDICTED: mitogen-activated protein kinase kinase kinase 14-like isoform X1 [Esox lucius]
Fishapp_brain_LOC105025510.4.5	1.31	1.67	50.68	0	0	XP_010894538	refseq_protein	gi|742204712|ref|XP_010894538.1| PREDICTED: uncharacterized protein LOC105025510 isoform X1 [Esox lucius]
Fishapp_brain_kdm5b.5.5	1.3	3.43	30.29	0	0	XP_010879435	refseq_protein	gi|742143338|ref|XP_010879435.1| PREDICTED: lysine-specific demethylase 5B [Esox lucius] >gi|742143342|ref|XP_010879436.1| PREDICTED: lysine-specific demethylase 5B [Esox lucius]
Fishapp_brain_LOC105030671.2.2	1.3	4.08	304.09	0	0	XP_010902968	refseq_protein	gi|742238230|ref|XP_010902968.1| PREDICTED: matrin-3-like [Esox lucius] >gi|742238233|ref|XP_010902969.1| PREDICTED: matrin-3-like [Esox lucius]
Fishapp_brain_SLC25A42	1.3	-0.28	14.08	0	0.01	XP_009098081	refseq_protein	gi|683939012|ref|XP_009098081.1| PREDICTED: mitochondrial coenzyme A transporter SLC25A42, partial [Serinus canaria]
Fishapp_brain_CRAM	1.28	-1.01	9.63	0.01	0.04	Q03650	swissprot	sp|Q03650|CRAM_TRYBB Cysteine-rich, acidic integral membrane protein OS=Trypanosoma brucei brucei GN=CRAM PE=2 SV=1
Fishapp_brain_LOC104922467	1.28	5.16	43.22	0	0	XP_010733597	refseq_protein	gi|734612298|ref|XP_010733597.1| PREDICTED: LOW QUALITY PROTEIN: dnaJ homolog subfamily B member 5-like [Larimichthys crocea]
Fishapp_brain_LOC105010626.2.2	1.28	3.76	40.97	0	0	XP_010868358	refseq_protein	gi|742097987|ref|XP_010868358.1| PREDICTED: neurofilament medium polypeptide-like, partial [Esox lucius]
Fishapp_brain_LOC105029087.1.2	1.28	4.06	125.6	0	0	XP_010900544	refseq_protein	gi|742229012|ref|XP_010900544.1| PREDICTED: early growth response protein 1-like [Esox lucius]
