# Supplementary material for: Arctic charr brain transcriptome strongly affected by summer seasonal growth but only subtly by feed deprivation
Source: BMC Genomics. 2019 Jun 27;20:529. doi: 10.1186/s12864-019-5874-z (PMC6598377; doi:10.1186/s12864-019-5874-z)
Supplement: Supplementary file 16 — Table S14. T1_FDP versus T0 Top annotated down-regulated contigs. LogFC = Log fold change, logCPM = log counts per million, F = F statistic, FDR = false discovery rate. (XLSX 12 kb) [file 12864_2019_5874_MOESM16_ESM.xlsx]

## Sheet: Ark1
ContigID	logFC	logCPM	F	PValue	FDR	best_hit_accession	best_hit_database	best_hit_description
Fishapp_brain_jarid2.1.2	-3.36	4.22	676.78	0	0	XP_010872124	refseq_protein	gi|742110401|ref|XP_010872124.1| PREDICTED: protein Jumonji, partial [Esox lucius]
Fishapp_brain_jarid2.2.2	-2.79	6.19	1197.53	0	0	XP_010872124	refseq_protein	gi|742110401|ref|XP_010872124.1| PREDICTED: protein Jumonji, partial [Esox lucius]
Fishapp_brain_JARID2	-2.5	1.79	191.13	0	0	XP_010944087	refseq_protein	gi|743701813|ref|XP_010944087.1| PREDICTED: protein Jumonji [Camelus bactrianus]
Fishapp_brain_TBAT	-2.34	3.28	520.71	0	0	P18288	swissprot	sp|P18288|TBAT_ONCMY Tubulin alpha chain, testis-specific OS=Oncorhynchus mykiss PE=2 SV=1
Fishapp_brain_LOC105024451.2.2	-1.72	0.9	23.83	0	0	XP_010892706	refseq_protein	gi|742198361|ref|XP_010892706.1| PREDICTED: sorting nexin-27-like isoform X1 [Esox lucius]
Fishapp_brain_ppp1r17.1.2	-1.65	0.86	30.85	0	0	XP_010897322	refseq_protein	gi|742214296|ref|XP_010897322.1| PREDICTED: protein phosphatase 1 regulatory subunit 17 [Esox lucius]
Fishapp_brain_LOC102112523	-1.62	0.65	22.7	0	0	XP_005534326	refseq_protein	gi|543382272|ref|XP_005534326.1| PREDICTED: uncharacterized protein LOC102112523 [Pseudopodoces humilis]
Fishapp_brain_iqcb1	-1.6	1.56	63.03	0	0	XP_010884419	refseq_protein	gi|742166142|ref|XP_010884419.1| PREDICTED: IQ calmodulin-binding motif-containing protein 1 isoform X1 [Esox lucius]
Fishapp_brain_LOC102199920	-1.51	-0.66	13.38	0	0.02	XP_005729639	refseq_protein	gi|548354882|ref|XP_005729639.1| PREDICTED: progonadoliberin-1-like isoform X2 [Pundamilia nyererei]
Fishapp_brain_klf11	-1.48	3.35	87.06	0	0	XP_010877952	refseq_protein	gi|742137442|ref|XP_010877952.1| PREDICTED: Krueppel-like factor 11 [Esox lucius]
Fishapp_brain_MSI2H	-1.43	-0.13	27.65	0	0	Q96DH6	swissprot	sp|Q96DH6|MSI2H_HUMAN RNA-binding protein Musashi homolog 2 OS=Homo sapiens GN=MSI2 PE=1 SV=1
Fishapp_brain_mki67	-1.41	1.09	48.28	0	0	XP_010892810	refseq_protein	gi|742198749|ref|XP_010892810.1| PREDICTED: antigen KI-67 isoform X2 [Esox lucius]
Fishapp_brain_LOC105017390	-1.34	1.47	33	0	0	XP_010880274	refseq_protein	gi|742149499|ref|XP_010880274.1| PREDICTED: transcription factor HES-5-like [Esox lucius]
Fishapp_brain_cdc2	-1.33	3.22	53.83	0	0	NP_001134623	refseq_protein	gi|213514942|ref|NP_001134623.1| cell division cycle 2 [Salmo salar]
Fishapp_brain_LOC105028880.2.3	-1.32	2.53	95.79	0	0	XP_010900229	refseq_protein	gi|742093185|ref|XP_010900229.1| PREDICTED: E3 ubiquitin-protein ligase RNF38-like [Esox lucius]
Fishapp_brain_suz12.2.2	-1.31	5.63	461.76	0	0	XP_010871257	refseq_protein	gi|742107546|ref|XP_010871257.1| PREDICTED: polycomb protein SUZ12 isoform X1 [Esox lucius] >gi|742107550|ref|XP_010871258.1| PREDICTED: polycomb protein SUZ12 isoform X1 [Esox lucius]
Fishapp_brain_LOC104965831	-1.3	-1.15	8.87	0.01	0.05	XP_010793148	refseq_protein	gi|736301114|ref|XP_010793148.1| PREDICTED: mucin-5AC-like [Notothenia coriiceps]
Fishapp_brain_nup93.1.2	-1.3	-0.8	11.97	0	0.02	NP_001133820	refseq_protein	gi|213514918|ref|NP_001133820.1| Nuclear pore complex protein Nup93 [Salmo salar]
Fishapp_brain_dnmt3a	-1.29	4.23	275.86	0	0	XP_010881476	refseq_protein	gi|742154388|ref|XP_010881476.1| PREDICTED: DNA (cytosine-5)-methyltransferase 3A isoform X3 [Esox lucius]
Fishapp_brain_LOC103044328	-1.29	5.57	509.35	0	0	XP_007252015	refseq_protein	gi|597776674|ref|XP_007252015.1| PREDICTED: tubby-related protein 4-like isoform X1 [Astyanax mexicanus] >gi|597776676|ref|XP_007252016.1| PREDICTED: tubby-related protein 4-like isoform X2 [Astyanax mexicanus]
Fishapp_brain_HBA	-1.26	1.96	21.26	0	0	P11251	swissprot	sp|P11251|HBA_SALSA Hemoglobin subunit alpha OS=Salmo salar GN=hba PE=2 SV=2
Fishapp_brain_ppp1r17.2.2	-1.25	1.24	39.24	0	0	XP_010897322	refseq_protein	gi|742214296|ref|XP_010897322.1| PREDICTED: protein phosphatase 1 regulatory subunit 17 [Esox lucius]
Fishapp_brain_suz12.1.2	-1.24	4.84	315.24	0	0	XP_010871257	refseq_protein	gi|742107546|ref|XP_010871257.1| PREDICTED: polycomb protein SUZ12 isoform X1 [Esox lucius] >gi|742107550|ref|XP_010871258.1| PREDICTED: polycomb protein SUZ12 isoform X1 [Esox lucius]
Fishapp_brain_pon2.2.3	-1.22	1.87	38.97	0	0	NP_001134978	refseq_protein	gi|213512178|ref|NP_001134978.1| serum paraoxonase/arylesterase 2 precursor [Salmo salar]
Fishapp_brain_slc13a5	-1.2	4.2	165.01	0	0	XP_010890431	refseq_protein	gi|742081430|ref|XP_010890431.1| PREDICTED: solute carrier family 13 member 5 [Esox lucius]
Fishapp_brain_chd8.2.3	-1.18	-0.79	10.53	0	0.03	XP_010887733	refseq_protein	gi|742088903|ref|XP_010887733.1| PREDICTED: chromodomain-helicase-DNA-binding protein 8 isoform X3 [Esox lucius]
Fishapp_brain_LOC105015657	-1.18	3.67	31.03	0	0	XP_010877266	refseq_protein	gi|742085336|ref|XP_010877266.1| PREDICTED: trans-1,2-dihydrobenzene-1,2-diol dehydrogenase-like isoform X1 [Esox lucius]
Fishapp_brain_LOC105028964.4.4	-1.16	0.19	21.94	0	0	XP_010900336	refseq_protein	gi|742228275|ref|XP_010900336.1| PREDICTED: rho guanine nucleotide exchange factor 9-like isoform X2 [Esox lucius]
Fishapp_brain_prkd1.2.7	-1.16	0.68	29.1	0	0	XP_010891227	refseq_protein	gi|742193247|ref|XP_010891227.1| PREDICTED: serine/threonine-protein kinase D1 [Esox lucius]
Fishapp_brain_s22a6	-1.16	3.16	21.18	0	0	NP_001133616	refseq_protein	gi|213513091|ref|NP_001133616.1| Solute carrier family 22 member 6 [Salmo salar]
Fishapp_brain_LOC105015451.2.2	-1.15	5.74	378.41	0	0	XP_010876935	refseq_protein	gi|742133312|ref|XP_010876935.1| PREDICTED: tubby-related protein 4-like [Esox lucius]
Fishapp_brain_T265_09854.2.2	-1.14	1.72	41.1	0	0	XP_009174316	refseq_protein	gi|684405016|ref|XP_009174316.1| hypothetical protein T265_09854 [Opisthorchis viverrini]
Fishapp_brain_env.2.8	-1.13	4.25	33.19	0	0	YP_443923	refseq_protein	gi|83722646|ref|YP_443923.1| envelope protein [Atlantic salmon swim bladder sarcoma virus]
Fishapp_brain_FEN1.1.2	-1.13	3.42	87.7	0	0	B9EMY6	swissprot	sp|B9EMY6|FEN1_SALSA Flap endonuclease 1 OS=Salmo salar GN=fen1 PE=2 SV=1
Fishapp_brain_LOC105007920.1.3	-1.13	0.08	17	0	0.01	XP_010865346	refseq_protein	gi|742247363|ref|XP_010865346.1| PREDICTED: transcription factor Sox-19a-like [Esox lucius]
Fishapp_brain_LOC105025099.2.3	-1.13	0.68	17.04	0	0.01	XP_010893858	refseq_protein	gi|742202413|ref|XP_010893858.1| PREDICTED: transmembrane protein 184B-like isoform X2 [Esox lucius]
Fishapp_brain_mybl1	-1.13	3.84	70.28	0	0	XP_010884218	refseq_protein	gi|742165386|ref|XP_010884218.1| PREDICTED: myb-related protein A [Esox lucius]
Fishapp_brain_p4r2a.2.3	-1.12	3.26	164.64	0	0	NP_001158823	refseq_protein	gi|259155162|ref|NP_001158823.1| Serine/threonine-protein phosphatase 4 regulatory subunit 2-A [Salmo salar]
Fishapp_brain_tysy	-1.11	2.63	33.88	0	0	NP_001134715	refseq_protein	gi|213511040|ref|NP_001134715.1| Thymidylate synthase [Salmo salar]
Fishapp_brain_LOC105006814.1.2	-1.09	3.6	73.21	0	0	XP_010863812	refseq_protein	gi|742244526|ref|XP_010863812.1| PREDICTED: uncharacterized protein LOC105006814 [Esox lucius] >gi|742244528|ref|XP_010863813.1| PREDICTED: uncharacterized protein LOC105006814 [Esox lucius]
Fishapp_brain_ccna2	-1.08	2.97	79.99	0	0	NP_001133671	refseq_protein	gi|213512634|ref|NP_001133671.1| cyclin-A2 [Salmo salar]
Fishapp_brain_wfdc1	-1.08	1.16	16.65	0	0.01	XP_010882455	refseq_protein	gi|742158533|ref|XP_010882455.1| PREDICTED: WAP four-disulfide core domain protein 1 [Esox lucius]
Fishapp_brain_ncoa4.4.4	-1.07	1.06	13.62	0	0.02	NP_001158827	refseq_protein	gi|259155170|ref|NP_001158827.1| nuclear receptor coactivator 4 [Salmo salar]
Fishapp_brain_LOC104531997	-1.06	1.16	23.64	0	0	XP_010175372	refseq_protein	gi|704287717|ref|XP_010175372.1| PREDICTED: nucleolysin TIA-1-like, partial [Caprimulgus carolinensis]
Fishapp_brain_LOC104934062	-1.06	5.28	206.48	0	0	XP_010747937	refseq_protein	gi|734638402|ref|XP_010747937.1| PREDICTED: tubby-related protein 4-like [Larimichthys crocea]
Fishapp_brain_shank3.2.2	-1.06	0.08	16.67	0	0.01	XP_010888691	refseq_protein	gi|742183673|ref|XP_010888691.1| PREDICTED: SH3 and multiple ankyrin repeat domains protein 3 [Esox lucius]
Fishapp_brain_lss	-1.05	4.14	76.77	0	0	XP_010878119	refseq_protein	gi|742138213|ref|XP_010878119.1| PREDICTED: lanosterol synthase isoform X1 [Esox lucius]
Fishapp_brain_tieg3.2.2	-1.04	4.88	47.6	0	0	NP_001133301	refseq_protein	gi|213513612|ref|NP_001133301.1| Transforming growth factor-beta-inducible early growth response protein 3 [Salmo salar]
